# Supplementary material for: Developing an efficient DNA barcoding system to differentiate between Lilium species
Source: BMC Plant Biol. 2021 Oct 13;21:465. doi: 10.1186/s12870-021-03229-6 (PMC8513328; doi:10.1186/s12870-021-03229-6)
Supplement: Supplementary file 2 — Table S2. Information about tested Lilium species in this study. [file 12870_2021_3229_MOESM2_ESM.xlsx]

## Sheet: Sheet1
Table S2 Information about tested Lilium species in this study
Section (Comber)	Species	ITS GenBank No	trnS-trnG GenBank No	trnF-ndhJ GenBank No	trnP-UGG-psaJ-rpI33 GenBank No	psbB-psbH GenBank No	ycf1b GenBank No	matK GenBank No	psbA-trnH GenBank No	rbcL GenBank No	trnL-trnF GenBank No
Outgroup	Cardiocrinum giganteum	MZ960529	MZ969974	MZ970021	MZ970161	MZ970209	MZ969926	MZ970114	MZ970256	MZ969878	MZ970066
Outgroup	Fritillaia karelinii	no amplified sequence	MZ969975	MZ970022	MZ970162	MZ970210	MZ969927	MZ970115	MZ970257	MZ969879	MZ970067
Outgroup	Nomocharis mairei	no amplified sequence	MZ970020	MZ970065	MZ970208	MZ970255	MZ969973	no amplified sequence	MZ970303	MZ969925	MZ970113
Sect. Archelirion	Lilium auratum	MZ960530	MZ969976	MZ970023	MZ970163	MZ970211	MZ969928	MZ970116	MZ970258	MZ969880	MZ970068
Sect. Archelirion	Lilium japonicum	MZ960569	MZ969977	MZ970024	MZ970164	MZ970212	MZ969929	MZ970117	MZ970259	MZ969881	MZ970069
Sect. Archelirion	Lilium nepalense var.ochraceum	MZ960545	MZ969978	MZ970025	MZ970165	MZ970213	MZ969930	MZ970118	MZ970260	MZ969882	MZ970070
Sect. Archelirion	Lilium rubellum	no amplified sequence	MZ969979	MZ970026	MZ970166	MZ970214	MZ969931	MZ970119	MZ970261	MZ969883	MZ970071
Sect. Archelirion	Lilium speciosum var.gloriosoides	MZ960546	MZ969980	MZ970027	MZ970167	MZ970215	MZ969932	MZ970120	MZ970262	MZ969884	MZ970072
Sect. Leucolirion	Lilium bakerianum	no amplified sequence	MZ969981	MZ970028	MZ970168	MZ970216	MZ969933	MZ970121	MZ970263	MZ969885	MZ970073
Sect. Leucolirion	Lilium bakerianum var.aureum	MZ960542	MZ969982	MZ970029	MZ970169	MZ970217	MZ969934	MZ970122	MZ970264	MZ969886	MZ970074
Sect. Leucolirion	Lilium bakerianum var.delavayi	MZ960531	MZ969983	MZ970030	MZ970170	MZ970218	MZ969935	MZ970123	MZ970265	MZ969887	MZ970075
Sect. Leucolirion	Lilium bakerianum var.rubrum	MZ960532	MZ969984	MZ970031	MZ970171	MZ970219	MZ969936	MZ970124	MZ970266	MZ969888	MZ970076
Sect. Leucolirion	Lilium brownii	MZ960565	MZ969985	MZ970032	MZ970172	MZ970220	MZ969937	MZ970125	MZ970267	MZ969889	MZ970077
Sect. Leucolirion	Lilium formosanum	MZ960534	MZ969986	MZ970033	MZ970173	MZ970221	MZ969938	MZ970126	MZ970268	MZ969890	MZ970078
Sect. Leucolirion	Lilium leucanthum	MZ960533	MZ969987	no amplified sequence	MZ970174	no amplified sequence	MZ969939	MZ970127	MZ970269	MZ969891	MZ970079
Sect. Leucolirion	Lilium leucanthum var.centifolium	MZ960535	MZ969988	MZ970034	MZ970175	MZ970222	MZ969940	MZ970128	MZ970270	MZ969892	MZ970080
Sect. Leucolirion	Lilium longiflorum	MZ960537	MZ969989	MZ970035	MZ970176	MZ970223	MZ969941	MZ970129	MZ970271	MZ969893	MZ970081
Sect. Leucolirion	Lilium regale	MZ960544	MZ969990	MZ970036	MZ970177	MZ970224	MZ969942	MZ970130	MZ970272	MZ969894	MZ970082
Sect. Leucolirion	Lilium sargentiae	MZ960547	MZ969991	MZ970037	MZ970178	MZ970225	MZ969943	MZ970131	MZ970273	MZ969895	MZ970083
Sect. Leucolirion	Lilium sulphureum	MZ960554	MZ969992	MZ970038	MZ970179	MZ970226	MZ969944	MZ970132	MZ970274	MZ969896	MZ970084
Sect. Liriotypus	Lilium candidum	MZ960562	MZ969993	MZ970039	MZ970180	MZ970227	MZ969945	MZ970133	MZ970275	MZ969897	MZ970085
Sect. Martagon	Lilium distichum	MZ960543	MZ969994	MZ970040	MZ970181	MZ970228	MZ969946	MZ970134	MZ970276	MZ969898	MZ970086
Sect. Martagon	Lilium hansonii	MZ960548	MZ969995	MZ970041	MZ970182	MZ970229	MZ969947	MZ970135	MZ970277	MZ969899	MZ970087
Sect. Martagon	Lilium henricii	MZ960568	MZ969996	MZ970042	MZ970183	MZ970230	MZ969948	MZ970136	MZ970278	MZ969900	MZ970088
Sect. Martagon	Lilium martagon	MZ960556	MZ969997	MZ970043	MZ970184	MZ970231	MZ969949	MZ970137	MZ970279	MZ969901	MZ970089
Sect. Martagon	Lilium martagon var.pilosiusculum	MZ960572	MZ969998	MZ970044	MZ970185	MZ970232	MZ969950	MZ970138	MZ970280	MZ969902	MZ970090
Sect. Martagon	Lilium tsingtauense	MZ960538	MZ969999	MZ970045	MZ970186	MZ970233	MZ969951	MZ970139	MZ970281	MZ969903	MZ970091
Sect. Pseudolirium	Lilium pardalinum	MZ960555	MZ970000	MZ970046	MZ970187	MZ970234	MZ969952	MZ970140	MZ970282	MZ969904	MZ970092
Sect. Sinomartagon	Lilium amabile	MZ960539	MZ970001	MZ970047	MZ970188	MZ970235	MZ969953	MZ970141	MZ970283	MZ969905	MZ970093
Sect. Sinomartagon	Lilium bulbiferum	MZ960541	MZ970002	MZ970048	MZ970189	MZ970236	MZ969954	MZ970142	MZ970284	MZ969906	MZ970094
Sect. Sinomartagon	Lilium callosum	MZ960557	MZ970003	MZ970049	MZ970190	MZ970237	MZ969955	MZ970143	MZ970285	MZ969907	MZ970095
Sect. Sinomartagon	Lilium cernuum	MZ960561	MZ970004	MZ970050	MZ970191	MZ970238	MZ969956	MZ970144	MZ970286	MZ969908	MZ970096
Sect. Sinomartagon	Lilium concolor var.pulchellum	MZ960566	MZ970005	MZ970051	MZ970192	MZ970239	MZ969957	MZ970145	MZ970287	MZ969909	MZ970097
Sect. Sinomartagon	Lilium dauricum	MZ960563	MZ970006	MZ970052	MZ970193	MZ970240	MZ969958	MZ970146	MZ970288	MZ969910	MZ970098
Sect. Sinomartagon	Lilium davidii	MZ960549	MZ970007	MZ970053	MZ970194	MZ970241	MZ969959	MZ970147	MZ970289	MZ969911	MZ970099
Sect. Sinomartagon	Lilium davidii var.willmottiae	MZ960550	MZ970008	MZ970054	MZ970195	MZ970242	MZ969960	MZ970148	MZ970290	MZ969912	MZ970100
Sect. Sinomartagon	Lilium duchartrei	MZ960553	MZ970009	MZ970055	MZ970196	MZ970243	MZ969961	MZ970149	MZ970291	MZ969913	MZ970101
Sect. Sinomartagon	Lilium fargesii	MZ960564	MZ970010	MZ970056	MZ970197	MZ970244	MZ969962	MZ970150	MZ970292	MZ969914	MZ970102
Sect. Sinomartagon	Lilium henryi	MZ960536	MZ970011	MZ970057	MZ970198	MZ970245	MZ969963	MZ970151	MZ970293	MZ969915	MZ970103
Sect. Sinomartagon	Lilium lancifolium	MZ960540	MZ970012	no amplified sequence	MZ970199	MZ970246	MZ969964	MZ970152	MZ970294	MZ969916	MZ970104
Sect. Sinomartagon	Lilium lankongense	MZ960558	MZ970013	MZ970058	MZ970200	MZ970247	MZ969965	MZ970153	MZ970295	MZ969917	MZ970105
Sect. Sinomartagon	Lilium leichtlinii	MZ960567	no amplified sequence	no amplified sequence	MZ970201	MZ970248	MZ969966	MZ970154	MZ970296	MZ969918	MZ970106
Sect. Sinomartagon	Lilium leichtlinii var.maximowiczii	MZ960570	MZ970014	MZ970059	MZ970202	MZ970249	MZ969967	MZ970155	MZ970297	MZ969919	MZ970107
Sect. Sinomartagon	Lilium lophophorum	MZ960560	MZ970015	MZ970060	MZ970203	MZ970250	MZ969968	MZ970156	MZ970298	MZ969920	MZ970108
Sect. Sinomartagon	Lilium primulinum var.ochraceum	MZ960571	MZ970016	MZ970061	MZ970204	MZ970251	MZ969969	MZ970157	MZ970299	MZ969921	MZ970109
Sect. Sinomartagon	Lilium pumilum	MZ960559	MZ970017	MZ970062	MZ970205	MZ970252	MZ969970	MZ970158	MZ970300	MZ969922	MZ970110
Sect. Sinomartagon	Lilium rosthornii	MZ960552	MZ970018	MZ970063	MZ970206	MZ970253	MZ969971	MZ970159	MZ970301	MZ969923	MZ970111
Sect. Sinomartagon	Lilium taliense	MZ960551	MZ970019	MZ970064	MZ970207	MZ970254	MZ969972	MZ970160	MZ970302	MZ969924	MZ970112
